# Supplementary material for: Two new species of the Balkan genus Paladilhiopsis Pavlović, 1913 (Caenogastropoda, Moitessieriidae)
Source: Zookeys. 2021 Jun 21;1046:157–76. doi: 10.3897/zookeys.1046.64489 (PMC8238927; doi:10.3897/zookeys.1046.64489)
Supplement: XML Treatment for Paladilhiopsis stellatus [file zookeys.1046.64489-treatment1.xml]

<!DOCTYPE tp:taxon-treatment
  PUBLIC "-//TaxonX//DTD Taxonomic Treatment Publishing DTD v0 20100105//EN" "tax-treatment-NSO.dtd">
<tp:taxon-treatment xmlns:tp="http://www.plazi.org/taxpub"><tp:treatment-meta><kwd-group><label>Taxon classification</label><kwd><named-content xmlns:xlink="http://www.w3.org/1999/xlink" content-type="kingdom">Animalia</named-content></kwd><kwd><named-content xmlns:xlink="http://www.w3.org/1999/xlink" content-type="order">Littorinimorpha</named-content></kwd><kwd><named-content xmlns:xlink="http://www.w3.org/1999/xlink" content-type="family">Moitessieriidae</named-content></kwd></kwd-group><mixed-citation publication-type="journal"><person-group><name><surname>Hofman</surname><given-names>Sebastian</given-names></name><name><surname>Grego</surname><given-names>Jozef</given-names></name><name><surname>Rysiewska</surname><given-names>Aleksandra</given-names></name><name><surname>Osikowski</surname><given-names>Artur</given-names></name><name><surname>Falniowski</surname><given-names>Andrzej</given-names></name></person-group><article-title>Two new species of the Balkan genus <italic><tp:taxon-name><tp:taxon-name-part taxon-name-part-type="genus" reg="Paladilhiopsis">Paladilhiopsis</tp:taxon-name-part></tp:taxon-name></italic> Pavlović, 1913 (<tp:taxon-name><tp:taxon-name-part taxon-name-part-type="subclass">Caenogastropoda</tp:taxon-name-part></tp:taxon-name>, <tp:taxon-name><tp:taxon-name-part taxon-name-part-type="family">Moitessieriidae</tp:taxon-name-part></tp:taxon-name>)</article-title><source>Zookeys</source><day>21</day><month>6</month><year>2021</year><volume>1046</volume><fpage>157</fpage><lpage>176</lpage><pub-id pub-id-type="doi">10.3897/zookeys.1046.64489</pub-id></mixed-citation></tp:treatment-meta><tp:nomenclature><tp:taxon-name><object-id xmlns:xlink="http://www.w3.org/1999/xlink" content-type="arpha" xlink:type="simple">3352875A-818B-5647-B707-AA71C8B010DB</object-id>
                <tp:taxon-name-part taxon-name-part-type="genus" reg="Paladilhiopsis">Paladilhiopsis</tp:taxon-name-part>
                <tp:taxon-name-part taxon-name-part-type="species" reg="stellatus">stellatus</tp:taxon-name-part>
                <object-id xmlns:xlink="http://www.w3.org/1999/xlink" content-type="zoobank" xlink:type="simple">http://zoobank.org/01ff1956-336a-4942-b634-1a5d036b4cdd</object-id>
              </tp:taxon-name><tp:taxon-authority>Grego &amp; Hofman</tp:taxon-authority><tp:taxon-status xmlns:xlink="http://www.w3.org/1999/xlink" xlink:type="simple">sp. nov.</tp:taxon-status><xref ref-type="fig" rid="F6">Figures 6A–P</xref><xref ref-type="fig" rid="F7">, 7B–D</xref><xref ref-type="fig" rid="F8">, 8</xref><xref ref-type="fig" rid="F9">, 9</xref></tp:nomenclature><tp:treatment-sec sec-type="notes" id="SECID0EVZAG"><title>Note.</title><p>mOTU A (Fig. <xref ref-type="fig" rid="F5">5</xref>); localities 1 and 2; Fig. <xref ref-type="fig" rid="F6">6A–P</xref>; GenBank numbers: <abbrev xmlns:xlink="http://www.w3.org/1999/xlink" xlink:title="cytochrome oxidase subunit I" id="ABBRID0ED1AG" xlink:type="simple">COI</abbrev>: <ext-link xmlns:xlink="http://www.w3.org/1999/xlink" ext-link-type="gen" xlink:href="MW741724" xlink:type="simple">MW741724</ext-link>–<ext-link xmlns:xlink="http://www.w3.org/1999/xlink" ext-link-type="gen" xlink:href="MW741738" xlink:type="simple">MW741738</ext-link>; <abbrev xmlns:xlink="http://www.w3.org/1999/xlink" xlink:title="nuclear histone 3" id="ABBRID0EL1AG" xlink:type="simple">H3</abbrev>: <ext-link xmlns:xlink="http://www.w3.org/1999/xlink" ext-link-type="gen" xlink:href="MW776417" xlink:type="simple">MW776417</ext-link>–<ext-link xmlns:xlink="http://www.w3.org/1999/xlink" ext-link-type="gen" xlink:href="MW776423" xlink:type="simple">MW776423</ext-link></p><fig id="F5" position="float" orientation="portrait"><object-id xmlns:xlink="http://www.w3.org/1999/xlink" content-type="doi" xlink:type="simple">10.3897/zookeys.1046.64489.figure5</object-id><object-id xmlns:xlink="http://www.w3.org/1999/xlink" content-type="arpha" xlink:type="simple">B62F163F-D10F-59B1-9890-27C218527FB1</object-id><label>Figure 5.</label><caption><p>Maximum likelihood tree computed for concatenated partial sequences of <abbrev xmlns:xlink="http://www.w3.org/1999/xlink" xlink:title="cytochrome oxidase subunit I" id="ABBRID0E11AG" xlink:type="simple">COI</abbrev> and <abbrev xmlns:xlink="http://www.w3.org/1999/xlink" xlink:title="nuclear histone 3" id="ABBRID0E51AG" xlink:type="simple">H3</abbrev> sequences. Bootstrap supports given if ≥ 60%.</p></caption><graphic xmlns:xlink="http://www.w3.org/1999/xlink" xlink:href="zookeys-1046-157-g005.jpg" position="float" orientation="portrait" xlink:type="simple" id="oo_557989.jpg"><uri content-type="original_file" xlink:type="simple">https://binary.pensoft.net/fig/557989</uri></graphic></fig></tp:treatment-sec><tp:treatment-sec sec-type="type locality" id="SECID0EH2AG"><title>Type locality.</title><p>Spring Zvezda, above left bank of Cetina River, Slime, Omiš district, Croatia (<named-content xmlns:xlink="http://www.w3.org/1999/xlink" content-type="dwc:verbatimCoordinates" xlink:type="simple"><named-content content-type="geo-json" specific-use="{&#34;type&#34;:&#34;Point&#34;,&#34;coordinates&#34;:[16.740556,43.436944]}" id="NCID0EQ2AG" xlink:type="simple">43°26'13"N, 16°44'26"E</named-content></named-content>) (Fig. <xref ref-type="fig" rid="F2">2B</xref>, locality 2).</p><p><bold><italic>Holotype</italic>.</bold> Ethanol-fixed specimen (Fig. <xref ref-type="fig" rid="F6">6C</xref>), interstitially in the gravel below the bottom of the spring; J. Grego, A. Falniowski, R. Ozimec, M. Olšavský, J. Olšavská leg.; 08 August 2020; NHMW113632.</p><fig id="F6" position="float" orientation="portrait"><object-id xmlns:xlink="http://www.w3.org/1999/xlink" content-type="doi" xlink:type="simple">10.3897/zookeys.1046.64489.figure6</object-id><object-id xmlns:xlink="http://www.w3.org/1999/xlink" content-type="arpha" xlink:type="simple">4BD3CAF8-85D8-52D8-92E0-135495E3CF0C</object-id><label>Figure 6.</label><caption><p>Shells of <italic><tp:taxon-name><tp:taxon-name-part taxon-name-part-type="genus" reg="Paladilhiopsis">Paladilhiopsis</tp:taxon-name-part></tp:taxon-name></italic><bold>A–P</bold><italic><tp:taxon-name><tp:taxon-name-part taxon-name-part-type="genus" reg="Paladilhiopsis">P.</tp:taxon-name-part> <tp:taxon-name-part taxon-name-part-type="species" reg="stellatus">stellatus</tp:taxon-name-part></tp:taxon-name></italic><bold>A, B</bold> locality 1, Studena spring (2H58, 2H59) <bold>C–P</bold> locality 2, Zvezda spring (holotype, 2H69, 2H60-2H61, 2I19-2I28, respectively) <bold>Q–S</bold><italic><tp:taxon-name><tp:taxon-name-part taxon-name-part-type="genus" reg="Paladilhiopsis">P.</tp:taxon-name-part> <tp:taxon-name-part taxon-name-part-type="species" reg="arion">arion</tp:taxon-name-part></tp:taxon-name></italic>, locality 3, Vrelo „Lušac” (Gučina), BiH (holotype, 2G19, 2G22).</p></caption><graphic xmlns:xlink="http://www.w3.org/1999/xlink" xlink:href="zookeys-1046-157-g006.jpg" position="float" orientation="portrait" xlink:type="simple" id="oo_557990.jpg"><uri content-type="original_file" xlink:type="simple">https://binary.pensoft.net/fig/557990</uri></graphic></fig><p><bold><italic>Paratypes</italic>.</bold> Type locality; J. Grego, A. Falniowski, R. Ozimec, M. Olšavský, J. Olšavská leg.; 08 August 2020; ten ethanol-fixed paratypes in the collection of the Department of Malacology of Jagiellonian University, dry specimens: ZMUJ-M.2633-2642, HNHM/2 specimens, NHMW-MO 113627/2 specimens, SMF362990/2 specimens, PG/2 specimens, JG-F1628 /158 specimens.</p></tp:treatment-sec><tp:treatment-sec sec-type="material" id="SECID0E44AG"><title>Other material.</title><p>Studena spring, concrete well ca. 80 m from road at hillside, Slime, Omiš district Croatia; <named-content xmlns:xlink="http://www.w3.org/1999/xlink" content-type="dwc:verbatimCoordinates" xlink:type="simple"><named-content content-type="geo-json" specific-use="{&#34;type&#34;:&#34;Point&#34;,&#34;coordinates&#34;:[16.866594,43.428611]}" id="NCID0EG5AG" xlink:type="simple">43°25'43"N, 16°51'59.74"E</named-content></named-content>; J. Grego, A. Falniowski, R. Ozimec, M. Olšavský, J. Olšavská leg.; 08 August 2020; JG F1626/20 specimens (Fig. <xref ref-type="fig" rid="F2">2A</xref>, locality 1); Studena spring, stony catchment, left bank of Cetina River, Slime, Omiš district Croatia; <named-content xmlns:xlink="http://www.w3.org/1999/xlink" content-type="dwc:verbatimCoordinates" xlink:type="simple"><named-content content-type="geo-json" specific-use="{&#34;type&#34;:&#34;Point&#34;,&#34;coordinates&#34;:[16.866547,43.429300]}" id="NCID0ES5AG" xlink:type="simple">43°25'45.48"N, 16°51'59.57"E</named-content></named-content>; J. Grego, A. Falniowski, R. Ozimec, M. Olšavský, J. Olšavská leg.; 08 August 2020; JG-F1621/3 fragmented specimens (ca. 80 m uphill from locality 1).</p></tp:treatment-sec><tp:treatment-sec sec-type="diagnosis" id="SECID0EX5AG"><title>Diagnosis.</title><p>Shell minute, elongate-conic (turriform), distinguishable from the geographically close <italic><tp:taxon-name><tp:taxon-name-part taxon-name-part-type="genus" reg="Paladilhiopsis">Paladilhiopsis</tp:taxon-name-part> <tp:taxon-name-part taxon-name-part-type="species" reg="elongata">elongata</tp:taxon-name-part></tp:taxon-name></italic> (Kuščer, 1933) from spring Jadro near Split (HR) by less sinuated lateral labral profile, more inflated and more prominent body whorls, and a more elongate pyramidal shape. From <italic><tp:taxon-name><tp:taxon-name-part taxon-name-part-type="genus" reg="Paladilhiopsis">P.</tp:taxon-name-part> <tp:taxon-name-part taxon-name-part-type="species" reg="solida">solida</tp:taxon-name-part></tp:taxon-name></italic> Kuščer, 1933 from Vrelo Buna in Blagaj (BiH) differs by its smaller less conical shell with less prominent body whorl and slightly sinuate lateral labral margin adapically preceding. Can be distinguished from <italic><tp:taxon-name><tp:taxon-name-part taxon-name-part-type="genus" reg="Paladilhiopsis">P.</tp:taxon-name-part> <tp:taxon-name-part taxon-name-part-type="species" reg="pretneri">pretneri</tp:taxon-name-part></tp:taxon-name></italic> Bole &amp; Velkovrh, 1987 from Antunovići near Kozice, Makarska district (HR) by its longer, more elongate shell and proportionally smaller body whorl. The receptaculum seminis long and tubular in shape, similar to that of <italic><tp:taxon-name><tp:taxon-name-part taxon-name-part-type="genus" reg="Paladilhiopsis">P.</tp:taxon-name-part> <tp:taxon-name-part taxon-name-part-type="species" reg="bosniaca">bosniaca</tp:taxon-name-part></tp:taxon-name></italic> (Clessin, 1910), and different from the bulbous one with a long duct as in <italic><tp:taxon-name><tp:taxon-name-part taxon-name-part-type="genus" reg="Paladilhiopsis">P.</tp:taxon-name-part> <tp:taxon-name-part taxon-name-part-type="species" reg="grobeni">grobeni</tp:taxon-name-part></tp:taxon-name></italic> Kuščer, 1928.</p></tp:treatment-sec><tp:treatment-sec sec-type="description" id="SECID0EUABG"><title>Description.</title><p><bold><italic>Shell</italic></bold> (Fig. <xref ref-type="fig" rid="F6">6A–P</xref>) up to 2.94 mm high and 1.02 mm broad, ovate-conic (turriform), white or whitish, translucent, thin-walled, consisted of ca. six whorls, growing slowly and regularly, and separated by moderately deep but sharply marked suture. Spire high and conic, apex narrow, body whorl height less than 0.5 of the shell height. Aperture small, prosocline, oval, or elongated oval in shape, peristome complete and thin, umbilicus slit-like. Shell surface smooth, glossy, with growth lines hardly visible.</p><p><bold><italic>Measurements</italic></bold> of holotype and sequenced and illustrated shells presented in Table <xref ref-type="table" rid="T4">4</xref>. Shell variability slight, marked mostly in breadth: height proportion of the shell and the aperture (Fig. <xref ref-type="fig" rid="F6">6A–P</xref>).</p><p><bold><italic><tp:taxon-name><tp:taxon-name-part taxon-name-part-type="genus" reg="Radula">Radula</tp:taxon-name-part></tp:taxon-name></italic></bold> (Fig. <xref ref-type="fig" rid="F7">7B–D</xref>) taenioglossate, typical of <italic><tp:taxon-name><tp:taxon-name-part taxon-name-part-type="genus" reg="Paladilhiopsis">Paladilhiopsis</tp:taxon-name-part></tp:taxon-name></italic>, with numerous, long, and cusps. Rhachis formula:</p><p><mml:math xmlns:mml="http://www.w3.org/1998/Math/MathML" id="M1" overflow="scroll"><mml:mfrac><mml:mrow><mml:mo>(</mml:mo><mml:mn>5</mml:mn><mml:mo>)</mml:mo><mml:mn>4</mml:mn><mml:mo>-</mml:mo><mml:mn>1</mml:mn><mml:mo>-</mml:mo><mml:mn>4</mml:mn><mml:mo>(</mml:mo><mml:mn>5</mml:mn><mml:mo>)</mml:mo></mml:mrow><mml:mrow><mml:mn>1</mml:mn><mml:mo>-</mml:mo><mml:mn>1</mml:mn></mml:mrow></mml:mfrac></mml:math> or <mml:math xmlns:mml="http://www.w3.org/1998/Math/MathML" id="M2" overflow="scroll"><mml:mfrac><mml:mrow><mml:mn>4</mml:mn><mml:mo>-</mml:mo><mml:mn>1</mml:mn><mml:mo>-</mml:mo><mml:mn>4</mml:mn></mml:mrow><mml:mrow><mml:mn>1</mml:mn><mml:mo>-</mml:mo><mml:mn>1</mml:mn></mml:mrow></mml:mfrac></mml:math></p><p>Basal cusps widely triangular and massive, median cusp at the cutting edge 2 × longer than the adjacent ones, lateral tooth formula: 3 – 1 – 4, the largest cusp prominent, nearly 2 × longer than the adjacent ones, on the inner marginal tooth ca. 18 large cusps similar to the ones on the rhachis, ca. 20 smaller and more slender cusps on the outer marginal tooth.</p><p><bold><italic>Soft parts morphology and anatomy</italic>.</bold> Body white, with no pigment, with no eyes. Female reproductive organs (Fig. <xref ref-type="fig" rid="F8">8</xref>) typical of the genus <italic><tp:taxon-name><tp:taxon-name-part taxon-name-part-type="genus" reg="Paladilhiopsis">Paladilhiopsis</tp:taxon-name-part></tp:taxon-name></italic> (<xref ref-type="bibr" rid="B33">Hofman et al. 2018</xref>), with unpigmented, long, and narrow renal oviduct, large bursa copulatrix, although less elongated than in <italic><tp:taxon-name><tp:taxon-name-part taxon-name-part-type="genus" reg="Paladilhiopsis">P.</tp:taxon-name-part> <tp:taxon-name-part taxon-name-part-type="species" reg="grobbeni">grobbeni</tp:taxon-name-part></tp:taxon-name></italic>, and with its duct (characteristically for <italic><tp:taxon-name><tp:taxon-name-part taxon-name-part-type="genus" reg="Paladilhiopsis">Paladilhiopsis</tp:taxon-name-part></tp:taxon-name></italic>) lying proximally, single small distal receptaculum seminis (in the position of rs<sub>1</sub> after <xref ref-type="bibr" rid="B48">Radoman 1973</xref>), with the outlet to the oviduct close to the outlet of the duct of the bursa copulatrix, and shortened accessory gland complex. Long narrow loop of the renal oviduct and small short seminal receptacle are characteristic of the species. The simple penis (Fig. <xref ref-type="fig" rid="F9">9</xref>) typical of the genus, without any outgrowth, tapering, in the form of an elongated triangle.</p></tp:treatment-sec><tp:treatment-sec sec-type="etymology" id="SECID0E4DBG"><title>Derivatio nominis.</title><p>The specific epithet <italic><tp:taxon-name><tp:taxon-name-part taxon-name-part-type="genus" reg="Paladilhiopsis"/><tp:taxon-name-part taxon-name-part-type="species" reg="stellatus">stellatus</tp:taxon-name-part></tp:taxon-name></italic> refers to <italic>stella</italic>, the Latin word for star for the name of the type locality, Zvezda Spring, <italic>zvezda</italic> which means star in Croatian.</p></tp:treatment-sec><tp:treatment-sec sec-type="distribution" id="SECID0EREBG"><title>Known distribution.</title><p>Besides the type locality (locality 2: Spring Zvezda, above left bank of Cetina, Croatia), found also at locality 1: Studena spring, left bank of Cetina River, Slime, Croatia, <named-content xmlns:xlink="http://www.w3.org/1999/xlink" content-type="dwc:verbatimCoordinates" xlink:type="simple"><named-content content-type="geo-json" specific-use="{&#34;type&#34;:&#34;Point&#34;,&#34;coordinates&#34;:[16.866547,43.429300]}" id="NCID0E1EBG" xlink:type="simple">43°25'45.48"N, 16°51'59.57"E</named-content></named-content>.</p></tp:treatment-sec><tp:treatment-sec sec-type="remarks" id="SECID0E6EBG"><title>Remarks.</title><p>Molecularly this mOTU is the sister clade of the mOTU B (<italic><tp:taxon-name><tp:taxon-name-part taxon-name-part-type="genus" reg="Paladilhiopsis">Paladilhiopsis</tp:taxon-name-part> <tp:taxon-name-part taxon-name-part-type="species" reg="gittenbergeri">gittenbergeri</tp:taxon-name-part></tp:taxon-name></italic>), but genetic distance is high, 11.3% for <abbrev xmlns:xlink="http://www.w3.org/1999/xlink" xlink:title="cytochrome oxidase subunit I" id="ABBRID0EQFBG" xlink:type="simple">COI</abbrev> 3.5% for <abbrev xmlns:xlink="http://www.w3.org/1999/xlink" xlink:title="nuclear histone 3" id="ABBRID0EUFBG" xlink:type="simple">H3</abbrev>.</p></tp:treatment-sec><tp:treatment-sec><!--Section generated to contain objects referenced in tp:taxon-treatment.--><fig id="F7" position="float" orientation="portrait"><object-id xmlns:xlink="http://www.w3.org/1999/xlink" content-type="doi" xlink:type="simple">10.3897/zookeys.1046.64489.figure7</object-id><object-id xmlns:xlink="http://www.w3.org/1999/xlink" content-type="arpha" xlink:type="simple">A8E33C7F-02C4-5D50-AF0C-F0A0925B825C</object-id><label>Figure 7.</label><caption><p><bold>A</bold> teleoconch sculpture of <italic><tp:taxon-name><tp:taxon-name-part taxon-name-part-type="genus" reg="Paladilhiopsis">Paladilhiopsis</tp:taxon-name-part> <tp:taxon-name-part taxon-name-part-type="species" reg="arion">arion</tp:taxon-name-part></tp:taxon-name></italic><bold>B–D</bold> radula of <italic><tp:taxon-name><tp:taxon-name-part taxon-name-part-type="genus" reg="Paladilhiopsis">P.</tp:taxon-name-part> <tp:taxon-name-part taxon-name-part-type="species" reg="stellatus">stellatus</tp:taxon-name-part></tp:taxon-name></italic>. Scale bars 50 μm (<bold>A</bold>); 10 μm (<bold>B–D</bold>).</p></caption><graphic xmlns:xlink="http://www.w3.org/1999/xlink" xlink:href="zookeys-1046-157-g007.jpg" position="float" orientation="portrait" xlink:type="simple" id="oo_557991.jpg"><uri content-type="original_file" xlink:type="simple">https://binary.pensoft.net/fig/557991</uri></graphic></fig><fig id="F8" position="float" orientation="portrait"><object-id xmlns:xlink="http://www.w3.org/1999/xlink" content-type="doi" xlink:type="simple">10.3897/zookeys.1046.64489.figure8</object-id><object-id xmlns:xlink="http://www.w3.org/1999/xlink" content-type="arpha" xlink:type="simple">B3A578AF-F5A1-553C-84AF-A7BC31A8B6C4</object-id><label>Figure 8.</label><caption><p>Renal and pallial section of the female reproductive organs of <italic><tp:taxon-name><tp:taxon-name-part taxon-name-part-type="genus" reg="Paladilhiopsis">Paladilhiopsis</tp:taxon-name-part> <tp:taxon-name-part taxon-name-part-type="species" reg="stellatus">stellatus</tp:taxon-name-part></tp:taxon-name> X</italic>. Abbreviations: bc – bursa copulatrix, cbc – duct of bursa, ga – albuminoid gland, gn – nidamental gland, gp – gonoporus, ov – oviduct, ovl – loop of (renal) oviduct, rs – seminal receptacle (in the position of <xref ref-type="bibr" rid="B49">Radoman’s (1983)</xref> rs<sub>1</sub> – distal seminal receptacle). Scale bar: 500 μm.</p></caption><graphic xmlns:xlink="http://www.w3.org/1999/xlink" xlink:href="zookeys-1046-157-g008.jpg" position="float" orientation="portrait" xlink:type="simple" id="oo_557992.jpg"><uri content-type="original_file" xlink:type="simple">https://binary.pensoft.net/fig/557992</uri></graphic></fig><fig id="F9" position="float" orientation="portrait"><object-id xmlns:xlink="http://www.w3.org/1999/xlink" content-type="doi" xlink:type="simple">10.3897/zookeys.1046.64489.figure9</object-id><object-id xmlns:xlink="http://www.w3.org/1999/xlink" content-type="arpha" xlink:type="simple">460715CC-8E9B-546F-A0FC-FDACDFBC4F69</object-id><label>Figure 9.</label><caption><p>Penes of <italic><tp:taxon-name><tp:taxon-name-part taxon-name-part-type="genus" reg="Paladilhiopsis">Paladilhiopsis</tp:taxon-name-part> <tp:taxon-name-part taxon-name-part-type="species" reg="stellatus">stellatus</tp:taxon-name-part></tp:taxon-name></italic>. Scale bars: 200 μm.</p></caption><graphic xmlns:xlink="http://www.w3.org/1999/xlink" xlink:href="zookeys-1046-157-g009.jpg" position="float" orientation="portrait" xlink:type="simple" id="oo_557993.jpg"><uri content-type="original_file" xlink:type="simple">https://binary.pensoft.net/fig/557993</uri></graphic></fig><fig id="F2" position="float" orientation="portrait"><object-id xmlns:xlink="http://www.w3.org/1999/xlink" content-type="doi" xlink:type="simple">10.3897/zookeys.1046.64489.figure2</object-id><object-id xmlns:xlink="http://www.w3.org/1999/xlink" content-type="arpha" xlink:type="simple">736EB804-481B-52D3-905F-C423EDC2354E</object-id><label>Figure 2.</label><caption><p>Some of the sampled localities <bold>A</bold> Studena spring (loc. 1) <bold>B</bold> Spring Zvezda (loc. 2) <bold>C, D</bold> Vrelo „Lušac” (Gučina) (loc. 3) (photographs <bold>A, B</bold> M. Olšavský <bold>C, D</bold> A. Osikowski).</p></caption><graphic xmlns:xlink="http://www.w3.org/1999/xlink" xlink:href="zookeys-1046-157-g002.jpg" position="float" orientation="portrait" xlink:type="simple" id="oo_557986.jpg"><uri content-type="original_file" xlink:type="simple">https://binary.pensoft.net/fig/557986</uri></graphic></fig><table-wrap id="T4" position="float" orientation="portrait"><label>Table 4.</label><caption><p>Shell measurements of the sequenced <italic><tp:taxon-name><tp:taxon-name-part taxon-name-part-type="genus" reg="Paladilhiopsis">Paladilhiopsis</tp:taxon-name-part></tp:taxon-name></italic>, and the holotypes (in bold). Measurements as shown in Fig. <xref ref-type="fig" rid="F6">6</xref>: a – shell height, b – body whorl breadth, c – aperture height, d – spire height, e – aperture breadth, α – apex angle measured between the lines tangential to the spire, β – angle between the body whorl suture and the line perpendicular to the columella.</p></caption><table id="TID0EUDBI" rules="all"><tbody><tr><th rowspan="1" colspan="1"/><th rowspan="1" colspan="1">a</th><th rowspan="1" colspan="1">b</th><th rowspan="1" colspan="1">c</th><th rowspan="1" colspan="1">d</th><th rowspan="1" colspan="1">e</th><th rowspan="1" colspan="1">α</th><th rowspan="1" colspan="1">β</th></tr><tr><td rowspan="1" colspan="8">
                        <italic><tp:taxon-name><tp:taxon-name-part taxon-name-part-type="genus" reg="Paladilhiopsis">Paladilhiopsis</tp:taxon-name-part> <tp:taxon-name-part taxon-name-part-type="species" reg="stellatus">stellatus</tp:taxon-name-part></tp:taxon-name></italic>
                      </td></tr><tr><td rowspan="1" colspan="1">
                        <bold>holotype</bold>
                      </td><td rowspan="1" colspan="1">
                        <bold>2.32</bold>
                      </td><td rowspan="1" colspan="1">
                        <bold>0.83</bold>
                      </td><td rowspan="1" colspan="1">
                        <bold>0.71</bold>
                      </td><td rowspan="1" colspan="1">
                        <bold>1.18</bold>
                      </td><td rowspan="1" colspan="1">
                        <bold>0.53</bold>
                      </td><td rowspan="1" colspan="1">
                        <bold>91</bold>
                      </td><td rowspan="1" colspan="1">
                        <bold>18</bold>
                      </td></tr><tr><td rowspan="1" colspan="1">2H58</td><td rowspan="1" colspan="1">2.94</td><td rowspan="1" colspan="1">1.02</td><td rowspan="1" colspan="1">0.92</td><td rowspan="1" colspan="1">1.57</td><td rowspan="1" colspan="1">0.73</td><td rowspan="1" colspan="1">85</td><td rowspan="1" colspan="1">22</td></tr><tr><td rowspan="1" colspan="1">2H59</td><td rowspan="1" colspan="1">2.33</td><td rowspan="1" colspan="1">0.95</td><td rowspan="1" colspan="1">0.79</td><td rowspan="1" colspan="1">1.09</td><td rowspan="1" colspan="1">0.70</td><td rowspan="1" colspan="1">88</td><td rowspan="1" colspan="1">18</td></tr><tr><td rowspan="1" colspan="1">2H60</td><td rowspan="1" colspan="1">2.18</td><td rowspan="1" colspan="1">0.84</td><td rowspan="1" colspan="1">0.63</td><td rowspan="1" colspan="1">1.13</td><td rowspan="1" colspan="1">0.45</td><td rowspan="1" colspan="1">95</td><td rowspan="1" colspan="1">18</td></tr><tr><td rowspan="1" colspan="1">2H61</td><td rowspan="1" colspan="1">2.38</td><td rowspan="1" colspan="1">0.9</td><td rowspan="1" colspan="1">0.74</td><td rowspan="1" colspan="1">1.24</td><td rowspan="1" colspan="1">0.61</td><td rowspan="1" colspan="1">90</td><td rowspan="1" colspan="1">20</td></tr><tr><td rowspan="1" colspan="1">2i19</td><td rowspan="1" colspan="1">1.99</td><td rowspan="1" colspan="1">0.79</td><td rowspan="1" colspan="1">0.61</td><td rowspan="1" colspan="1">1.03</td><td rowspan="1" colspan="1">0.46</td><td rowspan="1" colspan="1">92</td><td rowspan="1" colspan="1">19</td></tr><tr><td rowspan="1" colspan="1">2i21</td><td rowspan="1" colspan="1">2.50</td><td rowspan="1" colspan="1">0.89</td><td rowspan="1" colspan="1">0.74</td><td rowspan="1" colspan="1">1.32</td><td rowspan="1" colspan="1">0.60</td><td rowspan="1" colspan="1">95</td><td rowspan="1" colspan="1">20</td></tr><tr><td rowspan="1" colspan="1">2i22</td><td rowspan="1" colspan="1">2.41</td><td rowspan="1" colspan="1">0.91</td><td rowspan="1" colspan="1">0.69</td><td rowspan="1" colspan="1">1.27</td><td rowspan="1" colspan="1">0.63</td><td rowspan="1" colspan="1">96</td><td rowspan="1" colspan="1">18</td></tr><tr><td rowspan="1" colspan="1">2i23</td><td rowspan="1" colspan="1">2.41</td><td rowspan="1" colspan="1">0.83</td><td rowspan="1" colspan="1">0.71</td><td rowspan="1" colspan="1">1.32</td><td rowspan="1" colspan="1">0.55</td><td rowspan="1" colspan="1">96</td><td rowspan="1" colspan="1">23</td></tr><tr><td rowspan="1" colspan="1">2i24</td><td rowspan="1" colspan="1">2.34</td><td rowspan="1" colspan="1">0.88</td><td rowspan="1" colspan="1">0.72</td><td rowspan="1" colspan="1">1.21</td><td rowspan="1" colspan="1">0.61</td><td rowspan="1" colspan="1">93</td><td rowspan="1" colspan="1">18</td></tr><tr><td rowspan="1" colspan="1">2i25</td><td rowspan="1" colspan="1">2.19</td><td rowspan="1" colspan="1">0.83</td><td rowspan="1" colspan="1">0.71</td><td rowspan="1" colspan="1">1.12</td><td rowspan="1" colspan="1">0.57</td><td rowspan="1" colspan="1">91</td><td rowspan="1" colspan="1">18</td></tr><tr><td rowspan="1" colspan="1">2i26</td><td rowspan="1" colspan="1">2.54</td><td rowspan="1" colspan="1">0.92</td><td rowspan="1" colspan="1">0.78</td><td rowspan="1" colspan="1">1.36</td><td rowspan="1" colspan="1">0.59</td><td rowspan="1" colspan="1">96</td><td rowspan="1" colspan="1">21</td></tr><tr><td rowspan="1" colspan="1">2i27</td><td rowspan="1" colspan="1">2.11</td><td rowspan="1" colspan="1">0.79</td><td rowspan="1" colspan="1">0.69</td><td rowspan="1" colspan="1">1.07</td><td rowspan="1" colspan="1">0.53</td><td rowspan="1" colspan="1">88</td><td rowspan="1" colspan="1">18</td></tr><tr><td rowspan="1" colspan="1">2i28</td><td rowspan="1" colspan="1">2.35</td><td rowspan="1" colspan="1">0.83</td><td rowspan="1" colspan="1">0.71</td><td rowspan="1" colspan="1">1.34</td><td rowspan="1" colspan="1">0.48</td><td rowspan="1" colspan="1">89</td><td rowspan="1" colspan="1">19</td></tr><tr><td rowspan="1" colspan="1">M</td><td rowspan="1" colspan="1">2.36</td><td rowspan="1" colspan="1">0.87</td><td rowspan="1" colspan="1">0.73</td><td rowspan="1" colspan="1">1.23</td><td rowspan="1" colspan="1">0.57</td><td rowspan="1" colspan="1">91.79</td><td rowspan="1" colspan="1">19.29</td></tr><tr><td rowspan="1" colspan="1">SD</td><td rowspan="1" colspan="1">0.225</td><td rowspan="1" colspan="1">0.065</td><td rowspan="1" colspan="1">0.074</td><td rowspan="1" colspan="1">0.145</td><td rowspan="1" colspan="1">0.083</td><td rowspan="1" colspan="1">3.534</td><td rowspan="1" colspan="1">1.684</td></tr><tr><td rowspan="1" colspan="1">Min</td><td rowspan="1" colspan="1">1.99</td><td rowspan="1" colspan="1">0.79</td><td rowspan="1" colspan="1">0.61</td><td rowspan="1" colspan="1">1.03</td><td rowspan="1" colspan="1">0.45</td><td rowspan="1" colspan="1">85</td><td rowspan="1" colspan="1">18</td></tr><tr><td rowspan="1" colspan="1">Max</td><td rowspan="1" colspan="1">2.94</td><td rowspan="1" colspan="1">1.02</td><td rowspan="1" colspan="1">0.92</td><td rowspan="1" colspan="1">1.57</td><td rowspan="1" colspan="1">0.73</td><td rowspan="1" colspan="1">96</td><td rowspan="1" colspan="1">23</td></tr><tr><td rowspan="1" colspan="8">
                        <italic><tp:taxon-name><tp:taxon-name-part taxon-name-part-type="genus" reg="Paladilhiopsis">Paladilhiopsis</tp:taxon-name-part> <tp:taxon-name-part taxon-name-part-type="species" reg="arion">arion</tp:taxon-name-part></tp:taxon-name></italic>
                      </td></tr><tr><td rowspan="1" colspan="1">
                        <bold>holotype</bold>
                      </td><td rowspan="1" colspan="1">
                        <bold>2.28</bold>
                      </td><td rowspan="1" colspan="1">
                        <bold>0.88</bold>
                      </td><td rowspan="1" colspan="1">
                        <bold>0.75</bold>
                      </td><td rowspan="1" colspan="1">
                        <bold>1.23</bold>
                      </td><td rowspan="1" colspan="1">
                        <bold>0.69</bold>
                      </td><td rowspan="1" colspan="1">
                        <bold>84</bold>
                      </td><td rowspan="1" colspan="1">
                        <bold>21</bold>
                      </td></tr><tr><td rowspan="1" colspan="1">2G19</td><td rowspan="1" colspan="1">2.28</td><td rowspan="1" colspan="1">0.85</td><td rowspan="1" colspan="1">0.78</td><td rowspan="1" colspan="1">1.32</td><td rowspan="1" colspan="1">0.74</td><td rowspan="1" colspan="1">76</td><td rowspan="1" colspan="1">18</td></tr><tr><td rowspan="1" colspan="1">2G22</td><td rowspan="1" colspan="1">2.51</td><td rowspan="1" colspan="1">0.91</td><td rowspan="1" colspan="1">0.74</td><td rowspan="1" colspan="1">1.49</td><td rowspan="1" colspan="1">0.71</td><td rowspan="1" colspan="1">90</td><td rowspan="1" colspan="1">19</td></tr></tbody></table></table-wrap></tp:treatment-sec><ref-list><ref id="B49"><mixed-citation xmlns:xlink="http://www.w3.org/1999/xlink" xlink:type="simple"><person-group><name name-style="western"><surname>Radoman</surname><given-names>P</given-names></name></person-group> (<year>1983</year>) <tp:taxon-name><tp:taxon-name-part taxon-name-part-type="above-genus">Hydrobioidea</tp:taxon-name-part></tp:taxon-name> a superfamily of <tp:taxon-name><tp:taxon-name-part taxon-name-part-type="subclass">Prosobranchia</tp:taxon-name-part></tp:taxon-name> (<tp:taxon-name><tp:taxon-name-part taxon-name-part-type="class">Gastropoda</tp:taxon-name-part></tp:taxon-name>). I Systematics. Monographs 547, Serbian Academy of Sciences and Arts, Beograd.</mixed-citation></ref><ref id="B33"><mixed-citation xmlns:xlink="http://www.w3.org/1999/xlink" xlink:type="simple"><person-group><name name-style="western"><surname>Hofman</surname><given-names>S</given-names></name><name name-style="western"><surname>Rysiewska</surname><given-names>A</given-names></name><name name-style="western"><surname>Osikowski</surname><given-names>A</given-names></name><name name-style="western"><surname>Grego</surname><given-names>J</given-names></name><name name-style="western"><surname>Sket</surname><given-names>B</given-names></name><name name-style="western"><surname>Prevorčnik</surname><given-names>S</given-names></name><name name-style="western"><surname>Zagmajster</surname><given-names>M</given-names></name><name name-style="western"><surname>Falniowski</surname><given-names>A</given-names></name></person-group> (<year>2018</year>) <article-title>Phylogenetic relationships of the Balkan <tp:taxon-name><tp:taxon-name-part taxon-name-part-type="family">Moitessieriidae</tp:taxon-name-part></tp:taxon-name> (<tp:taxon-name><tp:taxon-name-part taxon-name-part-type="subclass">Caenogastropoda</tp:taxon-name-part></tp:taxon-name>: <tp:taxon-name><tp:taxon-name-part taxon-name-part-type="superfamily">Truncatelloidea</tp:taxon-name-part></tp:taxon-name>).</article-title><source>Zootaxa</source><volume>4486</volume>: <fpage>311</fpage>–<lpage>339</lpage>. <ext-link xlink:type="simple" ext-link-type="doi" xlink:href="10.11646/zootaxa.4486.3.5">https://doi.org/10.11646/zootaxa.4486.3.5</ext-link></mixed-citation></ref><ref id="B48"><mixed-citation xmlns:xlink="http://www.w3.org/1999/xlink" xlink:type="simple"><person-group><name name-style="western"><surname>Radoman</surname><given-names>P</given-names></name></person-group> (<year>1973</year>) <article-title>New classification of fresh and brackish water <tp:taxon-name><tp:taxon-name-part taxon-name-part-type="subclass">Prosobranchia</tp:taxon-name-part></tp:taxon-name> from the Balkans and Asia Minor.</article-title><source>Posebna Izdanja Prirodničesko muzeja, Beograd</source><volume>32</volume>: <fpage>1</fpage>–<lpage>30</lpage>.</mixed-citation></ref></ref-list></tp:taxon-treatment>
