# Supplementary material for: Two new species of the Balkan genus Paladilhiopsis Pavlović, 1913 (Caenogastropoda, Moitessieriidae)
Source: Zookeys. 2021 Jun 21;1046:157–76. doi: 10.3897/zookeys.1046.64489 (PMC8238927; doi:10.3897/zookeys.1046.64489)
Supplement: XML Treatment for Paladilhiopsis arion [file zookeys.1046.64489-treatment2.xml]

<!DOCTYPE tp:taxon-treatment
  PUBLIC "-//TaxonX//DTD Taxonomic Treatment Publishing DTD v0 20100105//EN" "tax-treatment-NSO.dtd">
<tp:taxon-treatment xmlns:tp="http://www.plazi.org/taxpub"><tp:treatment-meta><kwd-group><label>Taxon classification</label><kwd><named-content xmlns:xlink="http://www.w3.org/1999/xlink" content-type="kingdom">Animalia</named-content></kwd><kwd><named-content xmlns:xlink="http://www.w3.org/1999/xlink" content-type="order">Littorinimorpha</named-content></kwd><kwd><named-content xmlns:xlink="http://www.w3.org/1999/xlink" content-type="family">Moitessieriidae</named-content></kwd></kwd-group><mixed-citation publication-type="journal"><person-group><name><surname>Hofman</surname><given-names>Sebastian</given-names></name><name><surname>Grego</surname><given-names>Jozef</given-names></name><name><surname>Rysiewska</surname><given-names>Aleksandra</given-names></name><name><surname>Osikowski</surname><given-names>Artur</given-names></name><name><surname>Falniowski</surname><given-names>Andrzej</given-names></name></person-group><article-title>Two new species of the Balkan genus <italic><tp:taxon-name><tp:taxon-name-part taxon-name-part-type="genus" reg="Paladilhiopsis">Paladilhiopsis</tp:taxon-name-part></tp:taxon-name></italic> Pavlović, 1913 (<tp:taxon-name><tp:taxon-name-part taxon-name-part-type="subclass">Caenogastropoda</tp:taxon-name-part></tp:taxon-name>, <tp:taxon-name><tp:taxon-name-part taxon-name-part-type="family">Moitessieriidae</tp:taxon-name-part></tp:taxon-name>)</article-title><source>Zookeys</source><day>21</day><month>6</month><year>2021</year><volume>1046</volume><fpage>157</fpage><lpage>176</lpage><pub-id pub-id-type="doi">10.3897/zookeys.1046.64489</pub-id></mixed-citation></tp:treatment-meta><tp:nomenclature><tp:taxon-name><object-id xmlns:xlink="http://www.w3.org/1999/xlink" content-type="arpha" xlink:type="simple">7822FBE4-057F-5AB1-B6A0-77AC092C87CA</object-id>
                <tp:taxon-name-part taxon-name-part-type="genus" reg="Paladilhiopsis">Paladilhiopsis</tp:taxon-name-part>
                <tp:taxon-name-part taxon-name-part-type="species" reg="arion">arion</tp:taxon-name-part>
                <object-id xmlns:xlink="http://www.w3.org/1999/xlink" content-type="zoobank" xlink:type="simple">http://zoobank.org/7901fa54-583b-4825-b482-d82413291808</object-id>
              </tp:taxon-name><tp:taxon-authority>Rysiewska et Osikowski</tp:taxon-authority><tp:taxon-status xmlns:xlink="http://www.w3.org/1999/xlink" xlink:type="simple">sp. nov.</tp:taxon-status><xref ref-type="fig" rid="F6">Figures 6Q–S</xref><xref ref-type="fig" rid="F7">, 7A</xref></tp:nomenclature><tp:treatment-sec sec-type="notes" id="SECID0EJHBG"><title>Note.</title><p>mOTU C (Fig. <xref ref-type="fig" rid="F5">5</xref>); locality 3; Fig. <xref ref-type="fig" rid="F6">6Q-S</xref>; GenBank numbers: <abbrev xmlns:xlink="http://www.w3.org/1999/xlink" xlink:title="cytochrome oxidase subunit I" id="ABBRID0EXHBG" xlink:type="simple">COI</abbrev>: <ext-link xmlns:xlink="http://www.w3.org/1999/xlink" ext-link-type="gen" xlink:href="MW741739" xlink:type="simple">MW741739</ext-link>– <ext-link xmlns:xlink="http://www.w3.org/1999/xlink" ext-link-type="gen" xlink:href="MW741740" xlink:type="simple">MW741740</ext-link>; <abbrev xmlns:xlink="http://www.w3.org/1999/xlink" xlink:title="nuclear histone 3" id="ABBRID0E6HBG" xlink:type="simple">H3</abbrev>: <ext-link xmlns:xlink="http://www.w3.org/1999/xlink" ext-link-type="gen" xlink:href="MW776424" xlink:type="simple">MW776424</ext-link>–<ext-link xmlns:xlink="http://www.w3.org/1999/xlink" ext-link-type="gen" xlink:href="MW776425" xlink:type="simple">MW776425</ext-link></p></tp:treatment-sec><tp:treatment-sec sec-type="type locality" id="SECID0EGIBG"><title>Type locality.</title><p>Vrelo “Lušac” (Gučina), BiH (<named-content xmlns:xlink="http://www.w3.org/1999/xlink" content-type="dwc:verbatimCoordinates" xlink:type="simple"><named-content content-type="geo-json" specific-use="{&#34;type&#34;:&#34;Point&#34;,&#34;coordinates&#34;:[18.357500,42.701111]}" id="NCID0EPIBG" xlink:type="simple">42°42'04"N, 18°21'27"E</named-content></named-content>) (locality 3).</p><p><bold><italic>Holotype</italic>.</bold> Ethanol-fixed specimen (Fig. <xref ref-type="fig" rid="F6">6Q</xref>), interstitially (pumped with Bou-Rouch pump), in the gravel below the bottom of the spring; 10 Sept 2019; A. Falniowski, A. Rysiewska and A. Osikowski leg., voucher number: ZMUJ-M.2643.</p><p><bold><italic>Paratypes</italic>.</bold> Five empty shells, in the collection of the Department of Malacology of Jagiellonian University, voucher numbers: ZMUJ-M.2644-2648.</p></tp:treatment-sec><tp:treatment-sec sec-type="diagnosis" id="SECID0EGJBG"><title>Diagnosis.</title><p>Shell minute, elongate-conic (turriform), with relatively narrow spire, whose breadth grows rapidly, acute narrow apex, and narrow but long aperture with prominent lip, distinguishable from the geographically close <italic><tp:taxon-name><tp:taxon-name-part taxon-name-part-type="genus" reg="Paladilhiopsis">Paladilhiopsis</tp:taxon-name-part> <tp:taxon-name-part taxon-name-part-type="species" reg="matejkoi">matejkoi</tp:taxon-name-part></tp:taxon-name></italic> Grego &amp; Glöer, 2019 from Nemila Spring, Herceg Novi (MNE) and <italic><tp:taxon-name><tp:taxon-name-part taxon-name-part-type="genus" reg="Paladilhiopsis">P.</tp:taxon-name-part> <tp:taxon-name-part taxon-name-part-type="species" reg="montenegrinus">montenegrinus</tp:taxon-name-part></tp:taxon-name></italic> (Schütt, 1959, described as <italic><tp:taxon-name><tp:taxon-name-part taxon-name-part-type="genus" reg="Saxurinator">Saxurinator</tp:taxon-name-part></tp:taxon-name></italic>) from Bileća (BiH) by its more conical shell shape with slightly pagoda-shaped whorls, sharper apex, and deeper suture. From <italic><tp:taxon-name><tp:taxon-name-part taxon-name-part-type="genus" reg="Paladilhiopsis">P.</tp:taxon-name-part> <tp:taxon-name-part taxon-name-part-type="species" reg="matejkoi">matejkoi</tp:taxon-name-part></tp:taxon-name></italic> it can additionally be differentiated by its more declined aperture.</p></tp:treatment-sec><tp:treatment-sec sec-type="description" id="SECID0EUKBG"><title>Description.</title><p><bold><italic>Shell</italic></bold> (Fig. <xref ref-type="fig" rid="F6">6Q–S</xref>) 2.51 mm high and 0.91 mm broad, elongate-conic (turriform), white, translucent, thin-walled, consisted of ca. six and half whorls, growing slowly and regularly in their height, but growing rapidly in breadth, separated by moderately deep but sharply marked suture. Spire high and slim, apex acute, body whorl height ca. 0.38 of the shell height. Aperture narrow but long, peristome complete, forming a prominent lip, umbilicus slit-like. Shell surface smooth, glossy, with clearly visible broad growth lines, forming ribs (Fig. <xref ref-type="fig" rid="F7">7A</xref>).</p><fig id="F7" position="float" orientation="portrait"><object-id xmlns:xlink="http://www.w3.org/1999/xlink" content-type="doi" xlink:type="simple">10.3897/zookeys.1046.64489.figure7</object-id><object-id xmlns:xlink="http://www.w3.org/1999/xlink" content-type="arpha" xlink:type="simple">A8E33C7F-02C4-5D50-AF0C-F0A0925B825C</object-id><label>Figure 7.</label><caption><p><bold>A</bold> teleoconch sculpture of <italic><tp:taxon-name><tp:taxon-name-part taxon-name-part-type="genus" reg="Paladilhiopsis">Paladilhiopsis</tp:taxon-name-part> <tp:taxon-name-part taxon-name-part-type="species" reg="arion">arion</tp:taxon-name-part></tp:taxon-name></italic><bold>B–D</bold> radula of <italic><tp:taxon-name><tp:taxon-name-part taxon-name-part-type="genus" reg="Paladilhiopsis">P.</tp:taxon-name-part> <tp:taxon-name-part taxon-name-part-type="species" reg="stellatus">stellatus</tp:taxon-name-part></tp:taxon-name></italic>. Scale bars 50 μm (<bold>A</bold>); 10 μm (<bold>B–D</bold>).</p></caption><graphic xmlns:xlink="http://www.w3.org/1999/xlink" xlink:href="zookeys-1046-157-g007.jpg" position="float" orientation="portrait" xlink:type="simple" id="oo_557991.jpg"><uri content-type="original_file" xlink:type="simple">https://binary.pensoft.net/fig/557991</uri></graphic></fig><p><bold><italic>Measurements</italic></bold> of holotype and sequenced and illustrated shells provided in Table <xref ref-type="table" rid="T4">4</xref>.</p><table-wrap id="T4" position="float" orientation="portrait"><label>Table 4.</label><caption><p>Shell measurements of the sequenced <italic><tp:taxon-name><tp:taxon-name-part taxon-name-part-type="genus" reg="Paladilhiopsis">Paladilhiopsis</tp:taxon-name-part></tp:taxon-name></italic>, and the holotypes (in bold). Measurements as shown in Fig. <xref ref-type="fig" rid="F6">6</xref>: a – shell height, b – body whorl breadth, c – aperture height, d – spire height, e – aperture breadth, α – apex angle measured between the lines tangential to the spire, β – angle between the body whorl suture and the line perpendicular to the columella.</p></caption><table id="TID0EUDBI" rules="all"><tbody><tr><th rowspan="1" colspan="1"/><th rowspan="1" colspan="1">a</th><th rowspan="1" colspan="1">b</th><th rowspan="1" colspan="1">c</th><th rowspan="1" colspan="1">d</th><th rowspan="1" colspan="1">e</th><th rowspan="1" colspan="1">α</th><th rowspan="1" colspan="1">β</th></tr><tr><td rowspan="1" colspan="8">
                        <italic><tp:taxon-name><tp:taxon-name-part taxon-name-part-type="genus" reg="Paladilhiopsis">Paladilhiopsis</tp:taxon-name-part> <tp:taxon-name-part taxon-name-part-type="species" reg="stellatus">stellatus</tp:taxon-name-part></tp:taxon-name></italic>
                      </td></tr><tr><td rowspan="1" colspan="1">
                        <bold>holotype</bold>
                      </td><td rowspan="1" colspan="1">
                        <bold>2.32</bold>
                      </td><td rowspan="1" colspan="1">
                        <bold>0.83</bold>
                      </td><td rowspan="1" colspan="1">
                        <bold>0.71</bold>
                      </td><td rowspan="1" colspan="1">
                        <bold>1.18</bold>
                      </td><td rowspan="1" colspan="1">
                        <bold>0.53</bold>
                      </td><td rowspan="1" colspan="1">
                        <bold>91</bold>
                      </td><td rowspan="1" colspan="1">
                        <bold>18</bold>
                      </td></tr><tr><td rowspan="1" colspan="1">2H58</td><td rowspan="1" colspan="1">2.94</td><td rowspan="1" colspan="1">1.02</td><td rowspan="1" colspan="1">0.92</td><td rowspan="1" colspan="1">1.57</td><td rowspan="1" colspan="1">0.73</td><td rowspan="1" colspan="1">85</td><td rowspan="1" colspan="1">22</td></tr><tr><td rowspan="1" colspan="1">2H59</td><td rowspan="1" colspan="1">2.33</td><td rowspan="1" colspan="1">0.95</td><td rowspan="1" colspan="1">0.79</td><td rowspan="1" colspan="1">1.09</td><td rowspan="1" colspan="1">0.70</td><td rowspan="1" colspan="1">88</td><td rowspan="1" colspan="1">18</td></tr><tr><td rowspan="1" colspan="1">2H60</td><td rowspan="1" colspan="1">2.18</td><td rowspan="1" colspan="1">0.84</td><td rowspan="1" colspan="1">0.63</td><td rowspan="1" colspan="1">1.13</td><td rowspan="1" colspan="1">0.45</td><td rowspan="1" colspan="1">95</td><td rowspan="1" colspan="1">18</td></tr><tr><td rowspan="1" colspan="1">2H61</td><td rowspan="1" colspan="1">2.38</td><td rowspan="1" colspan="1">0.9</td><td rowspan="1" colspan="1">0.74</td><td rowspan="1" colspan="1">1.24</td><td rowspan="1" colspan="1">0.61</td><td rowspan="1" colspan="1">90</td><td rowspan="1" colspan="1">20</td></tr><tr><td rowspan="1" colspan="1">2i19</td><td rowspan="1" colspan="1">1.99</td><td rowspan="1" colspan="1">0.79</td><td rowspan="1" colspan="1">0.61</td><td rowspan="1" colspan="1">1.03</td><td rowspan="1" colspan="1">0.46</td><td rowspan="1" colspan="1">92</td><td rowspan="1" colspan="1">19</td></tr><tr><td rowspan="1" colspan="1">2i21</td><td rowspan="1" colspan="1">2.50</td><td rowspan="1" colspan="1">0.89</td><td rowspan="1" colspan="1">0.74</td><td rowspan="1" colspan="1">1.32</td><td rowspan="1" colspan="1">0.60</td><td rowspan="1" colspan="1">95</td><td rowspan="1" colspan="1">20</td></tr><tr><td rowspan="1" colspan="1">2i22</td><td rowspan="1" colspan="1">2.41</td><td rowspan="1" colspan="1">0.91</td><td rowspan="1" colspan="1">0.69</td><td rowspan="1" colspan="1">1.27</td><td rowspan="1" colspan="1">0.63</td><td rowspan="1" colspan="1">96</td><td rowspan="1" colspan="1">18</td></tr><tr><td rowspan="1" colspan="1">2i23</td><td rowspan="1" colspan="1">2.41</td><td rowspan="1" colspan="1">0.83</td><td rowspan="1" colspan="1">0.71</td><td rowspan="1" colspan="1">1.32</td><td rowspan="1" colspan="1">0.55</td><td rowspan="1" colspan="1">96</td><td rowspan="1" colspan="1">23</td></tr><tr><td rowspan="1" colspan="1">2i24</td><td rowspan="1" colspan="1">2.34</td><td rowspan="1" colspan="1">0.88</td><td rowspan="1" colspan="1">0.72</td><td rowspan="1" colspan="1">1.21</td><td rowspan="1" colspan="1">0.61</td><td rowspan="1" colspan="1">93</td><td rowspan="1" colspan="1">18</td></tr><tr><td rowspan="1" colspan="1">2i25</td><td rowspan="1" colspan="1">2.19</td><td rowspan="1" colspan="1">0.83</td><td rowspan="1" colspan="1">0.71</td><td rowspan="1" colspan="1">1.12</td><td rowspan="1" colspan="1">0.57</td><td rowspan="1" colspan="1">91</td><td rowspan="1" colspan="1">18</td></tr><tr><td rowspan="1" colspan="1">2i26</td><td rowspan="1" colspan="1">2.54</td><td rowspan="1" colspan="1">0.92</td><td rowspan="1" colspan="1">0.78</td><td rowspan="1" colspan="1">1.36</td><td rowspan="1" colspan="1">0.59</td><td rowspan="1" colspan="1">96</td><td rowspan="1" colspan="1">21</td></tr><tr><td rowspan="1" colspan="1">2i27</td><td rowspan="1" colspan="1">2.11</td><td rowspan="1" colspan="1">0.79</td><td rowspan="1" colspan="1">0.69</td><td rowspan="1" colspan="1">1.07</td><td rowspan="1" colspan="1">0.53</td><td rowspan="1" colspan="1">88</td><td rowspan="1" colspan="1">18</td></tr><tr><td rowspan="1" colspan="1">2i28</td><td rowspan="1" colspan="1">2.35</td><td rowspan="1" colspan="1">0.83</td><td rowspan="1" colspan="1">0.71</td><td rowspan="1" colspan="1">1.34</td><td rowspan="1" colspan="1">0.48</td><td rowspan="1" colspan="1">89</td><td rowspan="1" colspan="1">19</td></tr><tr><td rowspan="1" colspan="1">M</td><td rowspan="1" colspan="1">2.36</td><td rowspan="1" colspan="1">0.87</td><td rowspan="1" colspan="1">0.73</td><td rowspan="1" colspan="1">1.23</td><td rowspan="1" colspan="1">0.57</td><td rowspan="1" colspan="1">91.79</td><td rowspan="1" colspan="1">19.29</td></tr><tr><td rowspan="1" colspan="1">SD</td><td rowspan="1" colspan="1">0.225</td><td rowspan="1" colspan="1">0.065</td><td rowspan="1" colspan="1">0.074</td><td rowspan="1" colspan="1">0.145</td><td rowspan="1" colspan="1">0.083</td><td rowspan="1" colspan="1">3.534</td><td rowspan="1" colspan="1">1.684</td></tr><tr><td rowspan="1" colspan="1">Min</td><td rowspan="1" colspan="1">1.99</td><td rowspan="1" colspan="1">0.79</td><td rowspan="1" colspan="1">0.61</td><td rowspan="1" colspan="1">1.03</td><td rowspan="1" colspan="1">0.45</td><td rowspan="1" colspan="1">85</td><td rowspan="1" colspan="1">18</td></tr><tr><td rowspan="1" colspan="1">Max</td><td rowspan="1" colspan="1">2.94</td><td rowspan="1" colspan="1">1.02</td><td rowspan="1" colspan="1">0.92</td><td rowspan="1" colspan="1">1.57</td><td rowspan="1" colspan="1">0.73</td><td rowspan="1" colspan="1">96</td><td rowspan="1" colspan="1">23</td></tr><tr><td rowspan="1" colspan="8">
                        <italic><tp:taxon-name><tp:taxon-name-part taxon-name-part-type="genus" reg="Paladilhiopsis">Paladilhiopsis</tp:taxon-name-part> <tp:taxon-name-part taxon-name-part-type="species" reg="arion">arion</tp:taxon-name-part></tp:taxon-name></italic>
                      </td></tr><tr><td rowspan="1" colspan="1">
                        <bold>holotype</bold>
                      </td><td rowspan="1" colspan="1">
                        <bold>2.28</bold>
                      </td><td rowspan="1" colspan="1">
                        <bold>0.88</bold>
                      </td><td rowspan="1" colspan="1">
                        <bold>0.75</bold>
                      </td><td rowspan="1" colspan="1">
                        <bold>1.23</bold>
                      </td><td rowspan="1" colspan="1">
                        <bold>0.69</bold>
                      </td><td rowspan="1" colspan="1">
                        <bold>84</bold>
                      </td><td rowspan="1" colspan="1">
                        <bold>21</bold>
                      </td></tr><tr><td rowspan="1" colspan="1">2G19</td><td rowspan="1" colspan="1">2.28</td><td rowspan="1" colspan="1">0.85</td><td rowspan="1" colspan="1">0.78</td><td rowspan="1" colspan="1">1.32</td><td rowspan="1" colspan="1">0.74</td><td rowspan="1" colspan="1">76</td><td rowspan="1" colspan="1">18</td></tr><tr><td rowspan="1" colspan="1">2G22</td><td rowspan="1" colspan="1">2.51</td><td rowspan="1" colspan="1">0.91</td><td rowspan="1" colspan="1">0.74</td><td rowspan="1" colspan="1">1.49</td><td rowspan="1" colspan="1">0.71</td><td rowspan="1" colspan="1">90</td><td rowspan="1" colspan="1">19</td></tr></tbody></table></table-wrap><p><bold><italic>Soft parts morphology and anatomy</italic>.</bold> The body is white, without pigment, with no eyes. The arrangement of pellets in the rectum characteristic for the <tp:taxon-name><tp:taxon-name-part taxon-name-part-type="family">Moitessieriidae</tp:taxon-name-part></tp:taxon-name> (<xref ref-type="bibr" rid="B8">Boeters and Gittenberger 1990</xref>). The anatomy is unknown.</p></tp:treatment-sec><tp:treatment-sec sec-type="etymology" id="SECID0E3BAI"><title>Derivatio nominis.</title><p>The specific epithet <italic><tp:taxon-name><tp:taxon-name-part taxon-name-part-type="genus" reg="Paladilhiopsis"/><tp:taxon-name-part taxon-name-part-type="species" reg="arion">arion</tp:taxon-name-part></tp:taxon-name></italic> refers to the ancient name of River Trebišnjica, which in classical antiquity was known as the <italic>Arion</italic>, rising and sinking through its course before resurfacing at various places from the Neretva to the coast; Trebišnjica is adjacent to the type locality.</p></tp:treatment-sec><tp:treatment-sec sec-type="distribution" id="SECID0EOCAI"><title>Known distribution.</title><p>Only the type locality.</p></tp:treatment-sec><tp:treatment-sec sec-type="remarks" id="SECID0ETCAI"><title>Remarks.</title><p>Molecularly this mOTU is the sister clade of the mOTU D (<italic><tp:taxon-name><tp:taxon-name-part taxon-name-part-type="genus" reg="Paladilhiopsis">Paladilhiopsis</tp:taxon-name-part> <tp:taxon-name-part taxon-name-part-type="species" reg="matejkoi">matejkoi</tp:taxon-name-part></tp:taxon-name></italic>), with genetic distances 5.9% for <abbrev xmlns:xlink="http://www.w3.org/1999/xlink" xlink:title="cytochrome oxidase subunit I" id="ABBRID0EEDAI" xlink:type="simple">COI</abbrev> 1.6% for <abbrev xmlns:xlink="http://www.w3.org/1999/xlink" xlink:title="nuclear histone 3" id="ABBRID0EIDAI" xlink:type="simple">H3</abbrev>.</p><fig id="F8" position="float" orientation="portrait"><object-id xmlns:xlink="http://www.w3.org/1999/xlink" content-type="doi" xlink:type="simple">10.3897/zookeys.1046.64489.figure8</object-id><object-id xmlns:xlink="http://www.w3.org/1999/xlink" content-type="arpha" xlink:type="simple">B3A578AF-F5A1-553C-84AF-A7BC31A8B6C4</object-id><label>Figure 8.</label><caption><p>Renal and pallial section of the female reproductive organs of <italic><tp:taxon-name><tp:taxon-name-part taxon-name-part-type="genus" reg="Paladilhiopsis">Paladilhiopsis</tp:taxon-name-part> <tp:taxon-name-part taxon-name-part-type="species" reg="stellatus">stellatus</tp:taxon-name-part></tp:taxon-name> X</italic>. Abbreviations: bc – bursa copulatrix, cbc – duct of bursa, ga – albuminoid gland, gn – nidamental gland, gp – gonoporus, ov – oviduct, ovl – loop of (renal) oviduct, rs – seminal receptacle (in the position of <xref ref-type="bibr" rid="B49">Radoman’s (1983)</xref> rs<sub>1</sub> – distal seminal receptacle). Scale bar: 500 μm.</p></caption><graphic xmlns:xlink="http://www.w3.org/1999/xlink" xlink:href="zookeys-1046-157-g008.jpg" position="float" orientation="portrait" xlink:type="simple" id="oo_557992.jpg"><uri content-type="original_file" xlink:type="simple">https://binary.pensoft.net/fig/557992</uri></graphic></fig><fig id="F9" position="float" orientation="portrait"><object-id xmlns:xlink="http://www.w3.org/1999/xlink" content-type="doi" xlink:type="simple">10.3897/zookeys.1046.64489.figure9</object-id><object-id xmlns:xlink="http://www.w3.org/1999/xlink" content-type="arpha" xlink:type="simple">460715CC-8E9B-546F-A0FC-FDACDFBC4F69</object-id><label>Figure 9.</label><caption><p>Penes of <italic><tp:taxon-name><tp:taxon-name-part taxon-name-part-type="genus" reg="Paladilhiopsis">Paladilhiopsis</tp:taxon-name-part> <tp:taxon-name-part taxon-name-part-type="species" reg="stellatus">stellatus</tp:taxon-name-part></tp:taxon-name></italic>. Scale bars: 200 μm.</p></caption><graphic xmlns:xlink="http://www.w3.org/1999/xlink" xlink:href="zookeys-1046-157-g009.jpg" position="float" orientation="portrait" xlink:type="simple" id="oo_557993.jpg"><uri content-type="original_file" xlink:type="simple">https://binary.pensoft.net/fig/557993</uri></graphic></fig></tp:treatment-sec><tp:treatment-sec><!--Section generated to contain objects referenced in tp:taxon-treatment.--><fig id="F6" position="float" orientation="portrait"><object-id xmlns:xlink="http://www.w3.org/1999/xlink" content-type="doi" xlink:type="simple">10.3897/zookeys.1046.64489.figure6</object-id><object-id xmlns:xlink="http://www.w3.org/1999/xlink" content-type="arpha" xlink:type="simple">4BD3CAF8-85D8-52D8-92E0-135495E3CF0C</object-id><label>Figure 6.</label><caption><p>Shells of <italic><tp:taxon-name><tp:taxon-name-part taxon-name-part-type="genus" reg="Paladilhiopsis">Paladilhiopsis</tp:taxon-name-part></tp:taxon-name></italic><bold>A–P</bold><italic><tp:taxon-name><tp:taxon-name-part taxon-name-part-type="genus" reg="Paladilhiopsis">P.</tp:taxon-name-part> <tp:taxon-name-part taxon-name-part-type="species" reg="stellatus">stellatus</tp:taxon-name-part></tp:taxon-name></italic><bold>A, B</bold> locality 1, Studena spring (2H58, 2H59) <bold>C–P</bold> locality 2, Zvezda spring (holotype, 2H69, 2H60-2H61, 2I19-2I28, respectively) <bold>Q–S</bold><italic><tp:taxon-name><tp:taxon-name-part taxon-name-part-type="genus" reg="Paladilhiopsis">P.</tp:taxon-name-part> <tp:taxon-name-part taxon-name-part-type="species" reg="arion">arion</tp:taxon-name-part></tp:taxon-name></italic>, locality 3, Vrelo „Lušac” (Gučina), BiH (holotype, 2G19, 2G22).</p></caption><graphic xmlns:xlink="http://www.w3.org/1999/xlink" xlink:href="zookeys-1046-157-g006.jpg" position="float" orientation="portrait" xlink:type="simple" id="oo_557990.jpg"><uri content-type="original_file" xlink:type="simple">https://binary.pensoft.net/fig/557990</uri></graphic></fig><fig id="F5" position="float" orientation="portrait"><object-id xmlns:xlink="http://www.w3.org/1999/xlink" content-type="doi" xlink:type="simple">10.3897/zookeys.1046.64489.figure5</object-id><object-id xmlns:xlink="http://www.w3.org/1999/xlink" content-type="arpha" xlink:type="simple">B62F163F-D10F-59B1-9890-27C218527FB1</object-id><label>Figure 5.</label><caption><p>Maximum likelihood tree computed for concatenated partial sequences of <abbrev xmlns:xlink="http://www.w3.org/1999/xlink" xlink:title="cytochrome oxidase subunit I" id="ABBRID0E11AG" xlink:type="simple">COI</abbrev> and <abbrev xmlns:xlink="http://www.w3.org/1999/xlink" xlink:title="nuclear histone 3" id="ABBRID0E51AG" xlink:type="simple">H3</abbrev> sequences. Bootstrap supports given if ≥ 60%.</p></caption><graphic xmlns:xlink="http://www.w3.org/1999/xlink" xlink:href="zookeys-1046-157-g005.jpg" position="float" orientation="portrait" xlink:type="simple" id="oo_557989.jpg"><uri content-type="original_file" xlink:type="simple">https://binary.pensoft.net/fig/557989</uri></graphic></fig></tp:treatment-sec><ref-list><ref id="B8"><mixed-citation xmlns:xlink="http://www.w3.org/1999/xlink" xlink:type="simple"><person-group><name name-style="western"><surname>Boeters</surname><given-names>HD</given-names></name><name name-style="western"><surname>Gittenberger</surname><given-names>E</given-names></name></person-group> (<year>1990</year>) <article-title>Once more on the <tp:taxon-name><tp:taxon-name-part taxon-name-part-type="family">Moitessieriidae</tp:taxon-name-part></tp:taxon-name> (<tp:taxon-name><tp:taxon-name-part taxon-name-part-type="class">Gastropoda</tp:taxon-name-part></tp:taxon-name><tp:taxon-name><tp:taxon-name-part taxon-name-part-type="subclass">Prosobranchia</tp:taxon-name-part></tp:taxon-name>), with the description of <italic><tp:taxon-name><tp:taxon-name-part taxon-name-part-type="genus">Clameia</tp:taxon-name-part> <tp:taxon-name-part taxon-name-part-type="species">brooki</tp:taxon-name-part></tp:taxon-name></italic> gen. et spec. nov.</article-title><source>Basteria</source><volume>54</volume>: <fpage>123</fpage>–<lpage>129</lpage>.</mixed-citation></ref><ref id="B49"><mixed-citation xmlns:xlink="http://www.w3.org/1999/xlink" xlink:type="simple"><person-group><name name-style="western"><surname>Radoman</surname><given-names>P</given-names></name></person-group> (<year>1983</year>) <tp:taxon-name><tp:taxon-name-part taxon-name-part-type="above-genus">Hydrobioidea</tp:taxon-name-part></tp:taxon-name> a superfamily of <tp:taxon-name><tp:taxon-name-part taxon-name-part-type="subclass">Prosobranchia</tp:taxon-name-part></tp:taxon-name> (<tp:taxon-name><tp:taxon-name-part taxon-name-part-type="class">Gastropoda</tp:taxon-name-part></tp:taxon-name>). I Systematics. Monographs 547, Serbian Academy of Sciences and Arts, Beograd.</mixed-citation></ref></ref-list></tp:taxon-treatment>
